# Supplementary material for: Self-Criticism in Preventive Guided Self-Help Interventions: Greater Gains or Greater Risks? Its Effect on Adherence, Treatment Success, and Working Alliance
Source: Healthcare (Basel). 2026 Apr 21;14(8):1107. doi: 10.3390/healthcare14081107 (PMC13116946; doi:10.3390/healthcare14081107)
Supplement: Supplementary file 1 [file healthcare-14-01107-s001.zip]

Archive with 1 entries (1 files):
- healthcare-4219551-supplementary.pdf
